# Supplementary material for: Recovery from diabetes mellitus in primary aldosteronism patients after adrenalectomy
Source: BMC Endocr Disord. 2022 Dec 27;22:331. doi: 10.1186/s12902-022-01254-6 (PMC9793683; doi:10.1186/s12902-022-01254-6)
Supplement: Supplementary file 1 — Additional file 1: Table 1. The drugs used to treat diabetes mellitus before and after adrenalectomy. [file 12902_2022_1254_MOESM1_ESM.xlsx]

## Sheet: Supplementary table 1
Supplementary table 1. The drugs used to treat diabetes mellitus before and after adrenalectomy.
Patient	Group	Befroe adrenalectomy		After adrenalectomy
		Oral antidiabetic medications	insulin	Oral antidiabetic medications	insulin
P1	Remission	—	NovoMix 30 Penfill bid 8U	—	—
P2	Remission	Metformin tid 0.25g	—	—	—
P3	Remission	Metformin bid 0.5g	—	—	—
P4	Remission	Metformin bid 0.5g	—	—	—
P5	Remission	Metformin bid 0.5g	—	—	—
P6	Remission	Metformin bid 0.5g	—	—	—
P7	Remission	Metformin tid 0.5g	Humalog tid 6U/10U/10U	—	—
P8	Remission	Metformin bid 0.5g, Acarbose qd 50mg, Glimepiride qd 2mg	—	—	—
P9	Remission	Acarbose tid 50mg, Gliclazide qd 30mg	—	—	—
P10	Improved	—	Humalog Mix25 tid 22U/10U/24U	—	Humalog Mix25 tid 20U/8U/20U
P11	Improved	Glimepiride qd 2mg, Acarbose tid 50mg	—	Glimepiride qd 2mg	—
P12	Improved	Glimepiride qd 4mg, Metformin bid 0.85g	—	Metformin bid 0.5g	—
P13	Improved	Metformin tid 0.5g	NovoRapid Penfill tid 8U/12U/10U	Metformin bid 0.5g	—
P14	Improved	—	NovoRapid Penfill bid 15U/15U	—	NovoRapid Penfill bid 10U/15U
P15	Improved	Metformin bid 1g, Acarbose tid 50mg, Glimepiride qd 4mg	—	Metformin bid 0.5g, Acarbose qd 50mg	—
P16	Improved	—	Humalog tid 8U/8U/8U, Recombinant insulin glargine injection qn 18U	—	Humalog tid 6U/6U/6U, Recombinant insulin glargine injection qn 8U
P17	Improved	Repaglinide tid 1mg, Metformin bid 0.5g	Insulin glargine injection qn 14U	Repaglinide tid 1mg, Metformin bid 0.5g	—
P18	Improved	Gliclazide qd 60mg, Metformin bid 0.5g	—	Gliclazide qd 30mg, Metformin qd 0.25g	—
P19	Improved	Metformin bid 0.5g	—	Metformin bid 0.5g	—
P20	Improved	Glimepiride qd 4mg, Metformin bid 1g	—	Glimepiride qd 2mg, Metformin bid 0.5g	—
P21	Improved	Metformin bid 1g, Acarbose tid 50mg	Insulin glargine injection qn 10U	Metformin bid 0.5g, Acarbose qd 50mg	—
P22	Improved	Glibenclamide tid 2.5mg, Acarbose tid 50mg	Insulin glargine injection qn 12U	Acarbose tid 50mg	Insulin glargine injection qn 8U
P23	Improved	Metformin bid 0.5g	Humulin 70/30 bid 26U/18U	Metformin qd 0.5g	Humulin 70/30 bid 10U/12U
P24	Improved	Metformin bid 0.5g	—	Metformin bid 0.5g	—
P25	Improved	Metformin bid 0.5g	—	Metformin bid 0.5g	—
P26	Improved	Metformin bid 1g, Acarbose tid 100mg	—	Metformin bid 0.5g, Acarbose tid 50mg	—
P27	Improved	Metformin bid 0.5g, Acarbose tid 50mg	—	Metformin bid 0.5g, Acarbose tid 50mg	—
P28	Unchanged	Metformin bid 0.5g	—	Metformin bid 0.5g	—
P29	Unchanged	Metformin bid 0.5g	—	Metformin bid 0.5g	—
P30	Unchanged	—	NovoRapid Penfill tid 10U/10U/8U	—	NovoRapid Penfill tid 10U/10U/8U
P31	Unchanged	Metformin bid 0.5g	—	Metformin bid 0.5g	—
P32	Unchanged	Metformin bid 0.5g, Gliclazide qd 30mg	—	Metformin bid 0.5g, Gliclazide qd 30mg	—
P33	Unchanged	Acarbose qd 75mg	Novolin 30R Penfill bid 11U/10U	Acarbose qd 75mg	Novolin 30R Penfill bid 11U/10U
P34	Unchanged	Metformin bid 0.5g	—	Metformin bid 0.5g	—
P35	Unchanged	Glimepiride qd 4mg, Metformin bid 0.85g	—	Glimepiride qd 4mg, Metformin bid 0.85g	—
P36	Unchanged	Metformin tid 0.5g	—	Metformin tid 0.5g	—
P37	Unchanged	—	NovoRapid Penfill tid 10U/16U/10U	—	NovoRapid Penfill tid 10U/16U/10U
P38	Unchanged	Metformin bid 0.5g	Humulin 70/30 bid 14U/14U	Metformin bid 0.5g	Humulin 70/30 bid 14U/14U
P39	Unchanged	Acarbose qd 50mg	—	Acarbose qd 50mg	—
P40	Unchanged	Metformin bid 0.5g	—	—	NovoRapid Penfill tid 6U/8U/6U
P41	Unchanged	—	Humalog bid 14U/12U	—	Humalog bid 14U/12U
P42	Unchanged	Metformin bid 0.5g	—	Metformin bid 0.5g	—
P43	Unchanged	Metformin bid 0.5g	—	Metformin bid 0.5g	—
P44	Unchanged	Metformin bid 0.5g	—	Metformin bid 0.5g	—
P45	Unchanged	—	NovoRapid Penfill tid 14U/16U/14U	—	NovoRapid Penfill tid 14U/16U/14U
P46	Unchanged	Metformin bid 0.5g	—	Metformin bid 0.5g	—
P47	Unchanged	Gliquidone qd 30mg	—	Gliquidone qd 30mg	—
P48	Unchanged	Acarbosetid tid 50mg, Metformin tid 1g	NovoMix 30 Penfill tid 18U/14U/18U	Acarbosetid tid 50mg, Metformin tid 1g	NovoMix 30 Penfill tid 18U/14U/18U
P49	Unchanged	—	Humalog tid 10U/10U/12U	—	Humalog tid 10U/10U/12U
P50	Unchanged	Metformin bid 0.5g	—	Metformin bid 0.5g	—
P51	Unchanged	Metformin bid 0.5g, Acarbose tid 50mg	Insulin glargine injection qn 8U	Metformin bid 0.5g, Acarbose tid 50mg	Insulin glargine injection qn 8U
P52	Unchanged	Gliquidone qd 30mg, Nateglinide qd 60mg	—	Gliquidone qd 30mg, Nateglinide qd 60mg	—
P53	Unchanged	Metformin bid 0.5g, Gliclazide qd 30mg	—	Metformin bid 0.5g, Acarbose tid 50mg	—
P54	Unchanged	Metformin bid 0.5g, Miglitol tid 50mg	—	Metformin bid 0.5g, Glimepiride qd 3mg	—
